# Supplementary material for: Content of Vitamin D2 in Alternative Biological and Nutritional Sources and Its Effectiveness as Compared to Vitamin D3—A Narrative Review
Source: Metabolites. 2026 Jul 10;16(7):485. doi: 10.3390/metabo16070485 (PMC13414236; doi:10.3390/metabo16070485)
Supplement: Supplementary file 1 [file metabolites-16-00485-s001.zip]

Archive with 1 entries (1 files):
- metabolites-4373620-supplementary.pdf
